# Supplementary material for: Aberrant methylation and expression of TNXB promote chondrocyte apoptosis and extracullar matrix degradation in hemophilic arthropathy via AKT signaling
Source: eLife. 2024 May 31;13:RP93087. doi: 10.7554/eLife.93087 (PMC11142640; doi:10.7554/eLife.93087)
Supplement: Figure 4—source data 1. [file elife-93087-fig4-data1.zip]

Archive with 2 entries (1 files):
- Original file for the Western blot analysis of β-actin in Figure 4B/Figure 4B_β-actin_sourceblot.tif
- Original file for the Western blot analysis of β-actin in Figure 4B/
