# Supplementary material for: Aberrant methylation and expression of TNXB promote chondrocyte apoptosis and extracullar matrix degradation in hemophilic arthropathy via AKT signaling
Source: eLife. 2024 May 31;13:RP93087. doi: 10.7554/eLife.93087 (PMC11142640; doi:10.7554/eLife.93087)
Supplement: Figure 5—source data 3. [file elife-93087-fig5-data3.zip]

Archive with 2 entries (1 files):
- Original file for the Western blot analysis of Bcl-2 in Figure 5C/Figure 5C_Bcl-2_sourceblot.tif
- Original file for the Western blot analysis of Bcl-2 in Figure 5C/
