# Supplementary material for: Aberrant methylation and expression of TNXB promote chondrocyte apoptosis and extracullar matrix degradation in hemophilic arthropathy via AKT signaling
Source: eLife. 2024 May 31;13:RP93087. doi: 10.7554/eLife.93087 (PMC11142640; doi:10.7554/eLife.93087)
Supplement: Figure 6—figure supplement 1—source data 2. [file elife-93087-fig6-figsupp1-data2.zip]

Archive with 2 entries (1 files):
- Original file for the Western blot analysis of AKT1 in Figure 6-Figure supplements 1/Figure 6-Figure supplement 1A_AKT1_sourceblot.tif
- Original file for the Western blot analysis of AKT1 in Figure 6-Figure supplements 1/
